# Supplementary material for: Postprandial Glucose Variability Following Typical Meals in Youth Living with Type 1 Diabetes
Source: Nutrients. 2024 Jan 4;16(1):162. doi: 10.3390/nu16010162 (PMC10781146; doi:10.3390/nu16010162)
Supplement: Supplementary file 1 [file nutrients-16-00162-s001.zip]

Archive with 1 entries (1 files):
- nutrients-2719051-supplementary.pdf
